# Supplementary material for: Hydropinotherapy with Sulphurous Mineral Water as Complementary Treatment to Improve Glucose Metabolism, Oxidative Status, and Quality of Life
Source: Antioxidants (Basel). 2021 Nov 5;10(11):1773. doi: 10.3390/antiox10111773 (PMC8614851; doi:10.3390/antiox10111773)
Supplement: Supplementary file 1 [file antioxidants-10-01773-s001.zip]

Archive with 1 entries (1 files):
- antioxidants-1396396-supplementary.pdf
